# Supplementary material for: A Green Innovative Approach for Solubility Enhancement of Poorly Water-Soluble Drugs Using Choline Chloride–Polyol Eutectic Solvents
Source: Int J Mol Sci. 2026 Mar 29;27(7):3110. doi: 10.3390/ijms27073110 (PMC13072729; doi:10.3390/ijms27073110)
Supplement: Supplementary file 1 [file ijms-27-03110-s001.zip]

Archive with 1 entries (1 files):
- ijms-4224655-supplementary.pdf
